# Supplementary material for: New Pyridinone Alkaloid and Polyketide from the Cordyceps-Colonizing Fungus Pseudogymnoascus roseus
Source: Biomolecules. 2026 Jan 26;16(2):187. doi: 10.3390/biom16020187 (PMC12938783; doi:10.3390/biom16020187)
Supplement: Supplementary file 1 [file biomolecules-16-00187-s001.zip]

Archive with 1 entries (1 files):
- biomolecules-4102742-supplementary.pdf
